# Supplementary material for: SARS-CoV-2 Infection and Guillain-Barré Syndrome
Source: Pathogens. 2021 Jul 24;10(8):936. doi: 10.3390/pathogens10080936 (PMC8400745; doi:10.3390/pathogens10080936)
Supplement: Supplementary file 1 [file pathogens-10-00936-s001.zip]

Archive with 1 entries (1 files):
- pathogens-1294028-supplementary.xls
