# Supplementary material for: SARS-CoV-2 Infection and Guillain-Barré Syndrome
Source: Pathogens. 2021 Jul 24;10(8):936. doi: 10.3390/pathogens10080936 (PMC8400745; doi:10.3390/pathogens10080936)
Supplement: Supplementary file 1 [file pathogens-10-00936-s001.zip › pathogens-1294028-supplementary.xls]

## Sheet: B.1.1.7
Characteristic mutations of B.1.1.7
gene	amino acid
ORF1a	T1001I
ORF1a	A1708D
ORF1a	I2230T
ORF1a	del3675/3677
ORF1b	P314L
S	del69/70
S	del144/144
S	N501Y
S	A570D
S	D614G
S	P681H
S	T716I
S	S982A
S	D1118H
ORF8	Q27*
ORF8	R52I
ORF8	Y73C
N	D3L
N	R203K
N	G204R
N	S235F

## Sheet: B.1.351
Characteristic mutations of B.1.351
gene	amino acid
ORF1a	T265I
ORF1a	K1655N
ORF1a	K3353R
ORF1a	del3675/3677
ORF1b	P314L
S	D80A
S	D215G
S	del241/243
S	K417N
S	E484K
S	N501Y
S	D614G
S	A701V
ORF3a	Q57H
ORF3a	S171L
E	P71L
N	T205I

## Sheet: B.1.427
Characteristic mutations of B.1.427
gene	amino acid
ORF1a	T265I
ORF1a	S3158T
ORF1b	P314L
ORF1b	P976L
ORF1b	D1183Y
S	S13I
S	W152C
S	L452R
S	D614G
ORF3a	Q57H
N	T205I

## Sheet: B.1.429
Characteristic mutations of B.1.429
gene	amino acid
ORF1a	T265I
ORF1a	I4205V
ORF1b	P314L
ORF1b	D1183Y
S	S13I
S	W152C
S	L452R
S	D614G
ORF3a	Q57H
N	T205I

## Sheet: P.1
Characteristic mutations of P.1
gene	amino acid
ORF1a	S1188L
ORF1a	K1795Q
ORF1a	del3675/3677
ORF1b	P314L
ORF1b	E1264D
S	L18F
S	T20N
S	P26S
S	D138Y
S	R190S
S	K417T
S	E484K
S	N501Y
S	D614G
S	H655Y
S	T1027I
S	V1176F
ORF3a	S253P
ORF8	E92K
N	P80R
N	R203K
N	G204R

## Sheet: P.2
Characteristic mutations of P.2
gene	amino acid
ORF1a	L3468V
ORF1a	L3930F
ORF1b	P314L
S	E484K
S	D614G
S	V1176F
N	A119S
N	R203K
N	G204R
N	M234I

## Sheet: B.1.526
Characteristic mutations of B.1.526
gene	amino acid
ORF1a	T265I
ORF1a	L3201P
ORF1a	del3675/3677
ORF1b	P314L
ORF1b	Q1011H
S	L5F
S	T95I
S	D253G
S	E484K
S	D614G
S	A701V
ORF3a	P42L
ORF3a	Q57H
ORF8	T11I
N	P199L
N	M234I

## Sheet: B.1.526.1
Characteristic mutations of B.1.526.1
gene	amino acid
ORF1a	T265I
ORF1a	K3162E
ORF1a	L3201P
ORF1a	A3209V
ORF1a	del3675/3677
ORF1a	V3847I
ORF1b	P314L
S	D80G
S	del144/144
S	F157S
S	L452R
S	D614G
S	T859N
S	D950H
ORF3a	P42L
ORF3a	Q57H
ORF8	T11I
ORF8	A51S
N	T205I
N	M234I

## Sheet: B.1.617
Characteristic mutations of B.1.617
gene	amino acid
ORF1b	P314L
S	L452R
S	D614G
S	P681R
ORF3a	S26L
ORF7a	V82A
N	R203M
N	D377Y
